# Supplementary material for: (20S) Ginsenoside Rh2 Exerts Its Anti-Tumor Effect by Disrupting the HSP90A-Cdc37 System in Human Liver Cancer Cells
Source: Int J Mol Sci. 2021 Dec 6;22(23):13170. doi: 10.3390/ijms222313170 (PMC8658384; doi:10.3390/ijms222313170)
Supplement: Supplementary file 1 [file ijms-22-13170-s001.zip]

Archive with 1 entries (1 files):
- ijms-1481641-supplementary.pdf
